# Supplementary material for: Broad Chain-Length Specificity of the Alkane-Forming Enzymes NoCER1A and NoCER3A/B in Nymphaea odorata
Source: Plant Cell Physiol. 2024 Feb 9;65(3):428–46. doi: 10.1093/pcp/pcad168 (PMC11020225; doi:10.1093/pcp/pcad168)
Supplement: pcad168_Supp [file pcad168_supp.zip]

Archive with 4 entries (3 files):
- pcad168_Supp/suppl_data/
- pcad168_Supp/suppl_data/NyCER1CER3_Suppl Fig 240122proof2.pdf
- pcad168_Supp/suppl_data/pcp-2023-e-00179-File010.pdf
- pcad168_Supp/suppl_data/pcp-2023-e-00179-File012.pdf
